# Supplementary material for: Isatin Bis-Indole and Bis-Imidazothiazole Hybrids: Synthesis and Antimicrobial Activity
Source: Molecules. 2022 Sep 7;27(18):5781. doi: 10.3390/molecules27185781 (PMC9505023; doi:10.3390/molecules27185781)
Supplement: Supplementary file 1 [file molecules-27-05781-s001.zip]

Archive with 1 entries (1 files):
- molecules-1857610-supplementary.pdf
